# Supplementary material for: Gibberellins Play an Essential Role in the Bud Growth of Petunia hybrida
Source: Curr Issues Mol Biol. 2024 Sep 5;46(9):9906–15. doi: 10.3390/cimb46090590 (PMC11430761; doi:10.3390/cimb46090590)
Supplement: Supplementary file 1 [file cimb-46-00590-s001.zip]

Archive with 1 entries (1 files):
- cimb-3162545-supplementary.pdf
